# Supplementary material for: High pH Alleviated Sweet Orange (Citrus sinensis) Copper Toxicity by Enhancing the Capacity to Maintain a Balance between Formation and Removal of Reactive Oxygen Species and Methylglyoxal in Leaves and Roots
Source: Int J Mol Sci. 2022 Nov 11;23(22):13896. doi: 10.3390/ijms232213896 (PMC9698688; doi:10.3390/ijms232213896)
Supplement: Supplementary file 1 [file ijms-23-13896-s001.zip]

Archive with 2 entries (2 files):
- 2022ZhangIJMS Figures S1-S2 and Table S4.pdf
- 2022ZhangIJMSTables S1-S3Revision.xls
