# Supplementary material for: High pH Alleviated Sweet Orange (Citrus sinensis) Copper Toxicity by Enhancing the Capacity to Maintain a Balance between Formation and Removal of Reactive Oxygen Species and Methylglyoxal in Leaves and Roots
Source: Int J Mol Sci. 2022 Nov 11;23(22):13896. doi: 10.3390/ijms232213896 (PMC9698688; doi:10.3390/ijms232213896)
Supplement: Supplementary file 1 [file ijms-23-13896-s001.zip › 2022ZhangIJMSTables S1-S3Revision.xls]

## Sheet: Table S1
Table S1: Pearson correlation coefficient matrix for the mean values of 32 biochemical parameters in Citrus sinensis leaves
	Leaf HPR	Leaf SAPR	Leaf MDA	Leaf MG	Leaf CAT	Leaf APX	Leaf DHAR	Leaf MDHAR	Leaf GR	Leaf GuPX	Leaf SOD	Leaf ATPS	Leaf APR	Leaf SiR	Leaf CS	Leaf γGCS	Leaf γGT	Leaf GS	Leaf GST	Leaf Gly I	Leaf Gly II	Leaf ASC+DHA	Leaf ASC	Leaf DHA	Leaf ASC/(ASC + DHA)	Leaf GSH+GSSG	Leaf GSH	Lead GSSG	Leaf GSH/(GSH + GSSG)	Leaf MTs	Leaf PCs	Leaf TNP-SH
Leaf HPR	1	0.944187	0.978945	0.963943	-0.917104	-0.935279	-0.906514	-0.846185	-0.935616	-0.857612	0.933109	-0.914338	-0.752114	-0.290837	-0.876857	0.994943	0.880674	-0.943673	-0.95366	-0.853109	0.821613	0.925669	0.895773	0.985748	-0.869435	-0.967596	-0.975287	-0.845943	-0.981994	0.805559	0.911175	0.913611
Leaf SAPR	0.944187	1	0.981296	0.831478	-0.993134	-0.985408	-0.963922	-0.909748	-0.984365	-0.94236	0.994236	-0.882107	-0.92504	0.0103593	-0.984238	0.964148	0.825641	-0.997899	-0.981171	-0.822482	0.892189	0.994243	0.987196	0.955584	-0.69849	-0.848246	-0.865734	-0.652551	-0.891047	0.93603	0.992997	0.993392
Leaf MDA	0.978945	0.981296	1	0.91222	-0.958498	-0.982008	-0.956582	-0.881593	-0.979094	-0.937644	0.98162	-0.943437	-0.84049	-0.120462	-0.944892	0.984773	0.884132	-0.974754	-0.969853	-0.85261	0.892923	0.969496	0.95431	0.966026	-0.757178	-0.909917	-0.921647	-0.758246	-0.929186	0.901551	0.962451	0.963942
Leaf MG	0.963943	0.831478	0.91222	1	-0.792449	-0.829293	-0.788916	-0.706494	-0.82924	-0.745379	0.827212	-0.912839	-0.565369	-0.44654	-0.731749	0.942821	0.89786	-0.825719	-0.843407	-0.781856	0.757139	0.807874	0.767924	0.917362	-0.891627	-0.967799	-0.968239	-0.906218	-0.954741	0.679672	0.789143	0.79302
Leaf CAT	-0.917104	-0.993134	-0.958498	-0.792449	1	0.962522	0.932036	0.887529	0.964863	0.92044	-0.985283	0.852461	0.950141	-0.0881331	0.981891	-0.94548	-0.806987	0.990567	0.959775	0.764377	-0.901805	-0.990561	-0.988229	-0.932738	0.656087	0.800287	0.821392	0.577499	0.857588	-0.946698	-0.997296	-0.997276
Leaf APX	-0.935279	-0.985408	-0.982008	-0.829293	0.962522	1	0.988527	0.93771	0.997263	0.976811	-0.982985	0.891831	0.891584	0.0346777	0.979725	-0.944478	-0.799148	0.980058	0.981316	0.885747	-0.862693	-0.972207	-0.964576	-0.937447	0.678647	0.853309	0.866509	0.692841	0.881191	-0.920099	-0.967664	-0.968127
Leaf DHAR	-0.906514	-0.963922	-0.956582	-0.788916	0.932036	0.988527	1	0.934113	0.977977	0.959515	-0.963829	0.853157	0.874953	0.0483902	0.96476	-0.915749	-0.762115	0.964928	0.975833	0.89826	-0.812686	-0.95677	-0.94858	-0.925363	0.673861	0.844519	0.856138	0.697677	0.862388	-0.888265	-0.939636	-0.939959
Leaf MDHAR	-0.846185	-0.909748	-0.881593	-0.706494	0.887529	0.93771	0.934113	1	0.950778	0.922643	-0.875873	0.702182	0.846742	0.103941	0.926586	-0.842118	-0.559389	0.911251	0.949495	0.939719	-0.661868	-0.871958	-0.858762	-0.866939	0.643443	0.778691	0.789046	0.64627	0.830045	-0.788737	-0.875079	-0.87458
Leaf GR	-0.935616	-0.984365	-0.979094	-0.82924	0.964863	0.997263	0.977977	0.950778	1	0.97739	-0.976184	0.880447	0.892323	0.0420516	0.979279	-0.942598	-0.779221	0.977562	0.980944	0.891815	-0.853177	-0.96489	-0.956461	-0.933916	0.677874	0.84828	0.861622	0.68695	0.883519	-0.913933	-0.966343	-0.966727
Leaf GuPX	-0.857612	-0.94236	-0.937644	-0.745379	0.92044	0.976811	0.959515	0.922643	0.97739	1	-0.947405	0.869494	0.882533	-0.0784144	0.965466	-0.866599	-0.734053	0.926334	0.92343	0.857195	-0.857323	-0.924296	-0.928562	-0.843821	0.526544	0.748442	0.761954	0.59167	0.777181	-0.931277	-0.933519	-0.933267
Leaf SOD	0.933109	0.994236	0.98162	0.827212	-0.985283	-0.982985	-0.963829	-0.875873	-0.976184	-0.947405	1	-0.911393	-0.920445	0.0534375	-0.980436	0.956672	0.860744	-0.98928	-0.963397	-0.792886	0.925837	0.9961	0.993393	0.939444	-0.66347	-0.832762	-0.850552	-0.635503	-0.86595	0.957307	0.99271	0.993179
Leaf ATPS	-0.914338	-0.882107	-0.943437	-0.912839	0.852461	0.891831	0.853157	0.702182	0.880447	0.869494	-0.911393	1	0.703736	0.0987373	0.831457	-0.917964	-0.959936	0.861917	0.836829	0.715553	-0.929176	-0.880462	-0.87065	-0.860928	0.66053	0.846498	0.854973	0.725594	0.832621	-0.866555	-0.874137	-0.876612
Leaf APR	-0.752114	-0.92504	-0.84049	-0.565369	0.950141	0.891584	0.874953	0.846742	0.892323	0.882533	-0.920445	0.703736	1	-0.35188	0.963861	-0.80068	-0.643987	0.923577	0.874094	0.648798	-0.843969	-0.934748	-0.953103	-0.795555	0.425549	0.593404	0.621176	0.327756	0.672228	-0.9458	-0.951398	-0.949401
Leaf SiR	-0.290837	0.0103593	-0.120462	-0.44654	-0.0881331	0.0346777	0.0483902	0.103941	0.0420516	-0.0784144	0.0534375	0.0987373	-0.35188	1	-0.138489	-0.206183	-0.102102	0.00865009	0.136299	0.387013	0.242768	0.0662139	0.143243	-0.255427	0.656791	0.50191	0.471227	0.726098	0.43244	0.319666	0.117727	0.112534
Leaf CS	-0.876857	-0.984238	-0.944892	-0.731749	0.981891	0.979725	0.96476	0.926586	0.979279	0.965466	-0.980436	0.831457	0.963861	-0.138489	1	-0.903086	-0.746192	0.97968	0.959273	0.808042	-0.876259	-0.979472	-0.983577	-0.895902	0.577888	0.757041	0.776963	0.546643	0.808843	-0.956936	-0.985507	-0.984847
Leaf γGCS	0.994943	0.964148	0.984773	0.942821	-0.94548	-0.944478	-0.915749	-0.842118	-0.942598	-0.866599	0.956672	-0.917964	-0.80068	-0.206183	-0.903086	1	0.896365	-0.964285	-0.960058	-0.820388	0.85968	0.953925	0.929654	0.988923	-0.8406	-0.945285	-0.956527	-0.795539	-0.966925	0.846804	0.941204	0.943265
Leaf γGT	0.880674	0.825641	0.884132	0.89786	-0.806987	-0.799148	-0.762115	-0.559389	-0.779221	-0.734053	0.860744	-0.959936	-0.643987	-0.102102	-0.746192	0.896365	1	-0.813999	-0.767192	-0.5676	0.91316	0.844723	0.831525	0.841566	-0.693429	-0.827794	-0.838367	-0.690629	-0.809788	0.805514	0.826914	0.829979
Leaf GS	-0.943673	-0.997899	-0.974754	-0.825719	0.990567	0.980058	0.964928	0.911251	0.977562	0.926334	-0.98928	0.861917	0.923577	0.00865009	0.97968	-0.964285	-0.813999	1	0.986452	0.825252	-0.870837	-0.994007	-0.984759	-0.964425	0.720463	0.856342	0.873742	0.660896	0.899678	-0.919701	-0.988138	-0.988534
Leaf GST	-0.95366	-0.981171	-0.969853	-0.843407	0.959775	0.981316	0.975833	0.949495	0.980944	0.92343	-0.963397	0.836829	0.874094	0.136299	0.959273	-0.960058	-0.767192	0.986452	1	0.902538	-0.795982	-0.965387	-0.94721	-0.974514	0.775242	0.896676	0.909023	0.740683	0.931962	-0.859106	-0.953001	-0.953708
Leaf Gly I	-0.853109	-0.822482	-0.85261	-0.781856	0.764377	0.885747	0.89826	0.939719	0.891815	0.857195	-0.792886	0.715553	0.648798	0.387013	0.808042	-0.820388	-0.5676	0.825252	0.902538	1	-0.551546	-0.774578	-0.742978	-0.851957	0.747123	0.86184	0.859415	0.830337	0.866845	-0.642757	-0.755698	-0.756939
Leaf Gly II	0.821613	0.892189	0.892923	0.757139	-0.901805	-0.862693	-0.812686	-0.661868	-0.853177	-0.857323	0.925837	-0.929176	-0.843969	0.242768	-0.876259	0.85968	0.91316	-0.870837	-0.795982	-0.551546	1	0.910793	0.924424	0.792682	-0.473717	-0.677544	-0.699241	-0.457205	-0.703933	0.962763	0.924439	0.925043
Leaf ASC+DHA	0.925669	0.994243	0.969496	0.807874	-0.990561	-0.972207	-0.95677	-0.871958	-0.96489	-0.924296	0.9961	-0.880462	-0.934748	0.0662139	-0.979472	0.953925	0.844723	-0.994007	-0.965387	-0.774578	0.910793	1	0.996837	0.944957	-0.673991	-0.825872	-0.845237	-0.615968	-0.865859	0.948562	0.994427	0.99472
Leaf ASC	0.895773	0.987196	0.95431	0.767924	-0.988229	-0.964576	-0.94858	-0.858762	-0.956461	-0.928562	0.993393	-0.87065	-0.953103	0.143243	-0.983577	0.929654	0.831525	-0.984759	-0.94721	-0.742978	0.924424	0.996837	1	0.915965	-0.613588	-0.780484	-0.801778	-0.557316	-0.823931	0.96807	0.995313	0.995209
Leaf DHA	0.985748	0.955584	0.966026	0.917362	-0.932738	-0.937447	-0.925363	-0.866939	-0.933916	-0.843821	0.939444	-0.860928	-0.795555	-0.255427	-0.895902	0.988923	0.841566	-0.964425	-0.974514	-0.851957	0.792682	0.944957	0.915965	1	-0.876797	-0.95652	-0.966627	-0.815516	-0.979544	0.803683	0.923095	0.925002
Leaf ASC/(ASC + DHA)	-0.869435	-0.69849	-0.757178	-0.891627	0.656087	0.678647	0.673861	0.643443	0.677874	0.526544	-0.66347	0.66053	0.425549	0.656791	0.577888	-0.8406	-0.693429	0.720463	0.775242	0.747123	-0.473717	-0.673991	-0.613588	-0.876797	1	0.949391	0.945117	0.927967	0.941326	-0.42831	-0.629737	-0.633765
Leaf GSH+GSSG	-0.967596	-0.848246	-0.909917	-0.967799	0.800287	0.853309	0.844519	0.778691	0.84828	0.748442	-0.832762	0.846498	0.593404	0.50191	0.757041	-0.945285	-0.827794	0.856342	0.896676	0.86184	-0.677544	-0.825872	-0.780484	-0.95652	0.949391	1	0.99924	0.946426	0.988104	-0.647362	-0.790972	-0.794445
Leaf GSH	-0.975287	-0.865734	-0.921647	-0.968239	0.821392	0.866509	0.856138	0.789046	0.861622	0.761954	-0.850552	0.854973	0.621176	0.471227	0.776963	-0.956527	-0.838367	0.873742	0.909023	0.859415	-0.699241	-0.845237	-0.801778	-0.966627	0.945117	0.99924	1	0.933123	0.991753	-0.671421	-0.812091	-0.815412
Lead GSSG	-0.845943	-0.652551	-0.758246	-0.906218	0.577499	0.692841	0.697677	0.64627	0.68695	0.59167	-0.635503	0.725594	0.327756	0.726098	0.546643	-0.795539	-0.690629	0.660896	0.740683	0.830337	-0.457205	-0.615968	-0.557316	-0.815516	0.927967	0.946426	0.933123	1	0.898713	-0.409255	-0.568619	-0.573149
Leaf GSH/(GSH + GSSG)	-0.981994	-0.891047	-0.929186	-0.954741	0.857588	0.881191	0.862388	0.830045	0.883519	0.777181	-0.86595	0.832621	0.672228	0.43244	0.808843	-0.966925	-0.809788	0.899678	0.931962	0.866845	-0.703933	-0.865859	-0.823931	-0.979544	0.941326	0.988104	0.991753	0.898713	1	-0.693058	-0.841646	-0.844484
Leaf MTs	0.805559	0.93603	0.901551	0.679672	-0.946698	-0.920099	-0.888265	-0.788737	-0.913933	-0.931277	0.957307	-0.866555	-0.9458	0.319666	-0.956936	0.846804	0.805514	-0.919701	-0.859106	-0.642757	0.962763	0.948562	0.96807	0.803683	-0.42831	-0.647362	-0.671421	-0.409255	-0.693058	1	0.965003	0.964241
Leaf PCs	0.911175	0.992997	0.962451	0.789143	-0.997296	-0.967664	-0.939636	-0.875079	-0.966343	-0.933519	0.99271	-0.874137	-0.951398	0.117727	-0.985507	0.941204	0.826914	-0.988138	-0.953001	-0.755698	0.924439	0.994427	0.995313	0.923095	-0.629737	-0.790972	-0.812091	-0.568619	-0.841646	0.965003	1	0.999979
Leaf TNP-SH	0.913611	0.993392	0.963942	0.79302	-0.997276	-0.968127	-0.939959	-0.87458	-0.966727	-0.933267	0.993179	-0.876612	-0.949401	0.112534	-0.984847	0.943265	0.829979	-0.988534	-0.953708	-0.756939	0.925043	0.99472	0.995209	0.925002	-0.633765	-0.794445	-0.815412	-0.573149	-0.844484	0.964241	0.999979	1

## Sheet: Table S2
Table S2: Pearson correlation coefficient matrix for the mean values of 32 biochemical parameters in Citrus sinensis roots
	Root HPR	Root SAPR	Root MDA	Root MG	Root CAT	Root APX	Root DHAR	Root MDHAR	Root GR	Root GuPX	Root SOD	Root ATPS	Root APR	Root SiR	Root CS	Root γGCS	Root γGT	Root GS	Root GST	Root Gly I	Root Gly II	Root ASC+DHA	Root ASC	Root DHA	Root ASC/(ASC + DHA)	Root GSH+GSSG	Root GSH	Root GSSG	Root GSH/(GSH + GSSG)	Root MTs	Root PCs	Root TNP-SH
Root HPR	1	0.966806	0.986214	0.989778	-0.977656	-0.977427	-0.995461	-0.974161	-0.927997	0.985923	-0.932751	-0.967734	-0.970653	0.86492	-0.978175	-0.987211	-0.582827	-0.917386	-0.964789	-0.90944	-0.946868	-0.214792	-0.281491	0.186516	-0.965222	-0.94843	-0.946372	-0.890664	-0.918688	-0.466256	0.986413	0.986222
Root SAPR	0.966806	1	0.995644	0.980524	-0.9679	-0.985504	-0.973186	-0.988184	-0.97873	0.974904	-0.834122	-0.901263	-0.97261	0.954591	-0.976287	-0.9858	-0.357213	-0.84625	-0.979984	-0.918852	-0.931407	-0.0618436	-0.126525	0.312666	-0.886964	-0.984483	-0.985902	-0.874852	-0.871664	-0.296977	0.933866	0.933632
Root MDA	0.986214	0.995644	1	0.992174	-0.978115	-0.990533	-0.9888	-0.991523	-0.968457	0.985774	-0.875669	-0.934295	-0.979318	0.930308	-0.983755	-0.992645	-0.441569	-0.879696	-0.983136	-0.921166	-0.947187	-0.113229	-0.179396	0.274885	-0.922074	-0.979307	-0.979203	-0.891438	-0.892576	-0.356609	0.959473	0.95926
Root MG	0.989778	0.980524	0.992174	1	-0.965009	-0.993557	-0.988524	-0.992424	-0.9577	0.987892	-0.879328	-0.96723	-0.971649	0.918518	-0.984872	-0.980393	-0.509127	-0.908974	-0.98018	-0.910036	-0.959863	-0.0815828	-0.150116	0.316836	-0.924314	-0.961607	-0.958731	-0.914071	-0.86299	-0.336361	0.956068	0.955807
Root CAT	-0.977656	-0.9679	-0.978115	-0.965009	1	0.972559	0.964014	0.971459	0.954266	-0.950159	0.92995	0.919764	0.929851	-0.861077	0.942406	0.98138	0.483768	0.814088	0.97815	0.966711	0.946921	0.282924	0.345407	-0.101194	0.955439	0.979522	0.979014	0.897272	0.948722	0.476271	-0.981327	-0.981337
Root APX	-0.977427	-0.985504	-0.990533	-0.993557	0.972559	1	0.971489	0.998698	0.981497	-0.975706	0.859812	0.946223	0.951723	-0.935951	0.97487	0.97812	0.445972	0.858165	0.991246	0.943833	0.960225	0.066346	0.133379	-0.322003	0.904455	0.979742	0.977562	0.920821	0.858523	0.294564	-0.943833	-0.943604
Root DHAR	-0.995461	-0.973186	-0.9888	-0.988524	0.964014	0.971489	1	0.96992	0.922355	-0.992323	0.907554	0.954591	0.988748	-0.88255	0.986644	0.988302	0.549156	0.933913	0.95533	0.879557	0.931416	0.168958	0.235694	-0.227975	0.948101	0.941965	0.94118	0.867	0.904041	0.438871	-0.973883	-0.973621
Root MDHAR	-0.974161	-0.988184	-0.991523	-0.992424	0.971459	0.998698	0.96992	1	0.985433	-0.97039	0.854458	0.942842	0.951941	-0.941461	0.969398	0.974589	0.42346	0.852345	0.995099	0.939643	0.967521	0.0567653	0.124043	-0.332023	0.901774	0.98473	0.982223	0.92993	0.853874	0.283198	-0.940425	-0.940245
Root GR	-0.927997	-0.97873	-0.968457	-0.9577	0.954266	0.981497	0.922355	0.985433	1	-0.927952	0.789286	0.878502	0.908309	-0.959075	0.93117	0.947027	0.280801	0.756369	0.987826	0.953309	0.943655	0.006206	0.0697063	-0.356009	0.840773	0.991578	0.990672	0.913781	0.818912	0.193158	-0.891958	-0.891839
Root GuPX	0.985923	0.974904	0.985774	0.987892	-0.950159	-0.975706	-0.992323	-0.97039	-0.927952	1	-0.867426	-0.941192	-0.988466	0.908409	-0.998981	-0.988264	-0.517929	-0.930612	-0.947309	-0.878108	-0.907006	-0.0935703	-0.15976	0.292704	-0.912652	-0.935016	-0.935664	-0.840664	-0.873664	-0.369839	0.950489	0.950054
Root SOD	-0.932751	-0.834122	-0.875669	-0.879328	0.92995	0.859812	0.907554	0.854458	0.789286	-0.867426	1	0.912538	0.843919	-0.640945	0.845165	0.894178	0.735143	0.824888	0.865802	0.859658	0.882756	0.533886	0.592179	0.148506	0.993112	0.845386	0.840782	0.832604	0.957274	0.724484	-0.975532	-0.975734
Root ATPS	-0.967734	-0.901263	-0.934295	-0.96723	0.919764	0.946223	0.954591	0.942842	0.878502	-0.941192	0.912538	1	0.912317	-0.806317	0.929932	0.919225	0.680454	0.927791	0.933288	0.857169	0.958117	0.156558	0.226019	-0.25465	0.941366	0.88807	0.879241	0.93043	0.827048	0.411149	-0.945474	-0.945323
Root APR	-0.970653	-0.97261	-0.979318	-0.971649	0.929851	0.951723	0.988748	0.951941	0.908309	-0.988466	0.843919	0.912317	1	-0.908035	0.987611	0.977604	0.466394	0.934059	0.92876	0.82969	0.88878	0.0790489	0.144353	-0.300728	0.897305	0.922886	0.92475	0.812648	0.864332	0.369018	-0.934512	-0.934114
Root SiR	0.86492	0.954591	0.930308	0.918518	-0.861077	-0.935951	-0.88255	-0.941461	-0.959075	0.908409	-0.640945	-0.806317	-0.908035	1	-0.921794	-0.901242	-0.146055	-0.760446	-0.923247	-0.838997	-0.857478	0.228092	0.166302	0.557118	-0.718062	-0.930162	-0.932258	-0.816034	-0.692225	-0.00173214	0.790392	0.789945
Root CS	-0.978175	-0.976287	-0.983755	-0.984872	0.942406	0.97487	0.986644	0.969398	0.93117	-0.998981	0.845165	0.929932	0.987611	-0.921794	1	0.985507	0.487808	0.923445	0.944051	0.873791	0.897429	0.0568659	0.122694	-0.323673	0.893927	0.933709	0.934999	0.830505	0.858079	0.334316	-0.936963	-0.936479
Root γGCS	-0.987211	-0.9858	-0.992645	-0.980393	0.98138	0.97812	0.988302	0.974589	0.947027	-0.988264	0.894178	0.919225	0.977604	-0.901242	0.985507	1	0.475499	0.878304	0.963364	0.922454	0.915014	0.185386	0.249025	-0.195554	0.932444	0.964627	0.966731	0.847228	0.925384	0.427355	-0.96997	-0.969702
Root γGT	-0.582827	-0.357213	-0.441569	-0.509127	0.483768	0.445972	0.549156	0.42346	0.280801	-0.517929	0.735143	0.680454	0.466394	-0.146055	0.487808	0.475499	1	0.687903	0.40705	0.389144	0.492405	0.520729	0.560098	0.244428	0.691089	0.328063	0.316044	0.466078	0.558725	0.710492	-0.624697	-0.624603
Root GS	-0.917386	-0.84625	-0.879696	-0.908974	0.814088	0.858165	0.933913	0.852345	0.756369	-0.930612	0.824888	0.927791	0.934059	-0.760446	0.923445	0.878304	0.687903	1	0.814109	0.678356	0.820854	0.0793797	0.145021	-0.30235	0.867085	0.770389	0.766609	0.752934	0.759828	0.412488	-0.876272	-0.875738
Root GST	-0.964789	-0.979984	-0.983136	-0.98018	0.97815	0.991246	0.95533	0.995099	0.987826	-0.947309	0.865802	0.933288	0.92876	-0.923247	0.944051	0.963364	0.40705	0.814109	1	0.955643	0.979424	0.103825	0.170065	-0.283763	0.908412	0.992531	0.989164	0.949033	0.865122	0.305326	-0.941984	-0.941959
Root Gly I	-0.90944	-0.918852	-0.921166	-0.910036	0.966711	0.943833	0.879557	0.939643	0.953309	-0.878108	0.859658	0.857169	0.82969	-0.838997	0.873791	0.922454	0.389144	0.678356	0.955643	1	0.914293	0.244051	0.301613	-0.108157	0.877697	0.961581	0.960456	0.889593	0.884798	0.370384	-0.913097	-0.913165
Root Gly II	-0.946868	-0.931407	-0.947187	-0.959863	0.946921	0.960225	0.931416	0.967521	0.943655	-0.907006	0.882756	0.958117	0.88878	-0.857478	0.897429	0.915014	0.492405	0.820854	0.979424	0.914293	1	0.133994	0.201982	-0.266567	0.919142	0.953385	0.944681	0.988028	0.82984	0.332627	-0.931047	-0.931199
Root ASC+DHA	-0.214792	-0.0618436	-0.113229	-0.0815828	0.282924	0.066346	0.168958	0.0567653	0.006206	-0.0935703	0.533886	0.156558	0.0790489	0.228092	0.0568659	0.185386	0.520729	0.0793797	0.103825	0.244051	0.133994	1	0.997468	0.914327	0.443161	0.120656	0.121998	0.0908919	0.538929	0.931657	-0.369106	-0.369955
Root ASC	-0.281491	-0.126525	-0.179396	-0.150116	0.345407	0.133379	0.235694	0.124043	0.0697063	-0.15976	0.592179	0.226019	0.144353	0.166302	0.122694	0.249025	0.560098	0.145021	0.170065	0.301613	0.201982	0.997468	1	0.88321	0.505119	0.183662	0.184343	0.15739	0.591352	0.94852	-0.432218	-0.433051
Root DHA	0.186516	0.312666	0.274885	0.316836	-0.101194	-0.322003	-0.227975	-0.332023	-0.356009	0.292704	0.148506	-0.25465	-0.300728	0.557118	-0.323673	-0.195554	0.244428	-0.30235	-0.283763	-0.108157	-0.266567	0.914327	0.88321	1	0.0459968	-0.250203	-0.24523	-0.296868	0.186471	0.742384	0.0272179	0.0263621
Root ASC/(ASC + DHA)	-0.965222	-0.886964	-0.922074	-0.924314	0.955439	0.904455	0.948101	0.901774	0.840773	-0.912652	0.993112	0.941366	0.897305	-0.718062	0.893927	0.932444	0.691089	0.867085	0.908412	0.877697	0.919142	0.443161	0.505119	0.0459968	1	0.889159	0.884986	0.866359	0.957575	0.657312	-0.992019	-0.992141
Root GSH+GSSG	-0.94843	-0.984483	-0.979307	-0.961607	0.979522	0.979742	0.941965	0.98473	0.991578	-0.935016	0.845386	0.88807	0.922886	-0.930162	0.933709	0.964627	0.328063	0.770389	0.992531	0.961581	0.953385	0.120656	0.183662	-0.250203	0.889159	1	0.999581	0.91463	0.879249	0.306239	-0.930527	-0.930524
Root GSH	-0.946372	-0.985902	-0.979203	-0.958731	0.979014	0.977562	0.94118	0.982223	0.990672	-0.935664	0.840782	0.879241	0.92475	-0.932258	0.934999	0.966731	0.316044	0.766609	0.989164	0.960456	0.944681	0.121998	0.184343	-0.24523	0.884986	0.999581	1	0.90255	0.882487	0.307668	-0.928575	-0.928553
Root GSSG	-0.890664	-0.874852	-0.891438	-0.914071	0.897272	0.920821	0.867	0.92993	0.913781	-0.840664	0.832604	0.93043	0.812648	-0.816034	0.830505	0.847228	0.466078	0.752934	0.949033	0.889593	0.988028	0.0908919	0.15739	-0.296868	0.866359	0.91463	0.90255	1	0.753793	0.25833	-0.872924	-0.873185
Root GSH/(GSH + GSSG)	-0.918688	-0.871664	-0.892576	-0.86299	0.948722	0.858523	0.904041	0.853874	0.818912	-0.873664	0.957274	0.827048	0.864332	-0.692225	0.858079	0.925384	0.558725	0.759828	0.865122	0.884798	0.82984	0.538929	0.591352	0.186471	0.957575	0.879249	0.882487	0.753793	1	0.711603	-0.964405	-0.964539
Root MTs	-0.466256	-0.296977	-0.356609	-0.336361	0.476271	0.294564	0.438871	0.283198	0.193158	-0.369839	0.724484	0.411149	0.369018	-0.00173214	0.334316	0.427355	0.710492	0.412488	0.305326	0.370384	0.332627	0.931657	0.94852	0.742384	0.657312	0.306239	0.307668	0.25833	0.711603	1	-0.591062	-0.591563
Root PCs	0.986413	0.933866	0.959473	0.956068	-0.981327	-0.943833	-0.973883	-0.940425	-0.891958	0.950489	-0.975532	-0.945474	-0.934512	0.790392	-0.936963	-0.96997	-0.624697	-0.876272	-0.941984	-0.913097	-0.931047	-0.369106	-0.432218	0.0272179	-0.992019	-0.930527	-0.928575	-0.872924	-0.964405	-0.591062	1	0.999999
Root TNP-SH	0.986222	0.933632	0.95926	0.955807	-0.981337	-0.943604	-0.973621	-0.940245	-0.891839	0.950054	-0.975734	-0.945323	-0.934114	0.789945	-0.936479	-0.969702	-0.624603	-0.875738	-0.941959	-0.913165	-0.931199	-0.369955	-0.433051	0.0263621	-0.992141	-0.930524	-0.928553	-0.873185	-0.964539	-0.591563	0.999999	1

## Sheet: Table S3
Table S3: Pearson correlation coefficient matrix between Citrus sinensis leaves (first row) and roots (first column) for the mean values of 32 biochemical parameters
	Leaf HPR	Leaf SAPR	Leaf MDA	Leaf MG	Leaf CAT	Leaf APX	Leaf DHAR	Leaf MDHAR	Leaf GR	Leaf GuPX	Leaf SOD	Leaf ATPS	Leaf APR	Leaf SiR	Leaf CS	Leaf γGCS	Leaf γGT	Leaf GS	Leaf GST	Leaf Gly I	Leaf Gly II	Leaf ASC+DHA	Leaf ASC	Leaf DHA	Leaf ASC/(ASC + DHA)	Leaf GSH+GSSG	Leaf GSH	Lead GSSG	Leaf GSH/(GSH + GSSG)	Leaf MTs	Leaf PCs	Leaf TNP-SH
Root HPR	0.974532	0.984554	0.999513	0.901328	-0.962214	-0.987162	-0.962789	-0.894127	-0.984939	-0.946605	0.983838	-0.936714	-0.851329	-0.106816	-0.953074	0.980746	0.870975	-0.977937	-0.974017	-0.860228	0.890106	0.971806	0.957779	0.963408	-0.745905	-0.902274	-0.914327	-0.748384	-0.923925	0.906768	0.965976	0.967296
Root SAPR	0.921717	0.990795	0.965298	0.80915	-0.994202	-0.96008	-0.933214	-0.850577	-0.955754	-0.914651	0.99313	-0.886411	-0.936656	0.0948634	-0.973377	0.952595	0.856837	-0.987614	-0.94969	-0.739584	0.931629	0.996557	0.995197	0.934326	-0.657488	-0.809442	-0.830257	-0.588507	-0.855017	0.957667	0.997463	0.99776
Root MDA	0.947106	0.996036	0.984973	0.848174	-0.99078	-0.977109	-0.949382	-0.873225	-0.974192	-0.934792	0.997147	-0.912126	-0.913798	0.0264591	-0.973953	0.96924	0.867651	-0.990939	-0.964497	-0.787713	0.925701	0.994494	0.988887	0.949888	-0.690393	-0.846455	-0.864365	-0.647381	-0.884568	0.948342	0.994201	0.994851
Root MG	0.935936	0.990771	0.986381	0.837486	-0.978768	-0.990718	-0.963456	-0.899587	-0.989637	-0.970666	0.99349	-0.919857	-0.906961	0.0298316	-0.980867	0.9521	0.842839	-0.980759	-0.962708	-0.825001	0.918673	0.982054	0.978784	0.928672	-0.651166	-0.8323	-0.848407	-0.64901	-0.866123	0.953652	0.985638	0.986126
Root CAT	-0.970366	-0.987057	-0.976171	-0.871754	0.975812	0.967817	0.947085	0.915139	0.970183	0.899167	-0.969006	0.855514	0.876493	0.126262	0.951524	-0.981123	-0.810525	0.991023	0.990723	0.853122	-0.831744	-0.973821	-0.954891	-0.985473	0.795567	0.90333	0.917737	0.729866	0.945381	-0.869372	-0.966421	-0.967391
Root APX	-0.919226	-0.996224	-0.971987	-0.795682	0.990233	0.989076	0.968224	0.920853	0.988828	0.963317	-0.992511	0.8727	0.941496	-0.0662776	0.994888	-0.940684	-0.798202	0.991184	0.973021	0.822665	-0.894448	-0.989442	-0.987699	-0.929268	0.64152	0.810864	0.829108	0.611151	0.856249	-0.95236	-0.992845	-0.992818
Root DHAR	-0.966353	-0.979282	-0.996622	-0.900485	0.960556	0.975579	0.947203	0.85217	0.970199	0.936505	-0.986824	0.958389	0.850216	0.0615574	0.945162	-0.977929	-0.90762	0.970303	0.953114	0.811969	-0.925981	-0.973813	-0.963331	-0.950686	0.720724	0.885398	0.898818	0.721195	0.903848	-0.925042	-0.96872	-0.970128
Root MDHAR	-0.917346	-0.99539	-0.969014	-0.79497	0.994303	0.982128	0.954374	0.912238	0.98428	0.956797	-0.990564	0.871476	0.94542	-0.0819886	0.992663	-0.940413	-0.800485	0.989089	0.965984	0.803908	-0.903309	-0.988052	-0.987096	-0.924733	0.63448	0.801416	0.820657	0.594006	0.851783	-0.956355	-0.99561	-0.995551
Root GR	-0.866222	-0.977928	-0.920962	-0.712675	0.991869	0.945429	0.920861	0.896327	0.949146	0.911642	-0.966159	0.787822	0.979028	-0.16785	0.985286	-0.900828	-0.733737	0.977594	0.944543	0.743199	-0.868933	-0.976966	-0.980414	-0.896272	0.590728	0.73617	0.759716	0.496995	0.805675	-0.943203	-0.98741	-0.986595
Root GuPX	0.937026	0.977983	0.985418	0.852917	-0.957741	-0.979929	-0.965403	-0.850456	-0.968056	-0.948282	0.992483	-0.945632	-0.874839	0.0087497	-0.958357	0.954919	0.892797	-0.97059	-0.949374	-0.801625	0.929324	0.98101	0.97658	0.93248	-0.670027	-0.85156	-0.866222	-0.679082	-0.866624	0.944543	0.971446	0.972409
Root SOD	-0.97534	-0.884083	-0.935554	-0.956351	0.842766	0.898538	0.872755	0.865497	0.906503	0.826298	-0.859397	0.852144	0.655377	0.442901	0.81463	-0.949911	-0.782599	0.883935	0.927594	0.918106	-0.699718	-0.845338	-0.805423	-0.952131	0.8955	0.97499	0.97591	0.908995	0.982896	-0.698692	-0.830135	-0.832884
Root ATPS	-0.920037	-0.937631	-0.963014	-0.852738	0.909027	0.97031	0.936158	0.916188	0.97789	0.975452	-0.934301	0.909463	0.80787	0.0994806	0.928485	-0.913398	-0.780397	0.919894	0.930953	0.893624	-0.842548	-0.905839	-0.896031	-0.884565	0.644627	0.836496	0.845287	0.71357	0.85814	-0.8798	-0.915091	-0.916022
Root APR	-0.93202	-0.959582	-0.973686	-0.868979	0.947809	0.944947	0.915496	0.778945	0.933254	0.907512	-0.979895	0.966116	0.850251	-0.0310395	0.926026	-0.954545	-0.941293	0.948881	0.910215	0.722498	-0.964867	-0.968224	-0.964787	-0.91647	0.662432	0.837357	0.853502	0.65345	0.85233	-0.944525	-0.962812	-0.964146
Root SiR	0.765625	0.923258	0.858839	0.609891	-0.947449	-0.884663	-0.860815	-0.767265	-0.87717	-0.876347	0.938157	-0.786449	-0.977198	0.384866	-0.948294	0.819301	0.754891	-0.915905	-0.845675	-0.582235	0.927818	0.945737	0.967495	0.791787	-0.413498	-0.601766	-0.629943	-0.332267	-0.663468	0.982048	0.959673	0.958321
Root CS	-0.922267	-0.975483	-0.977262	-0.831175	0.957517	0.975617	0.963548	0.841471	0.961972	0.946213	-0.992516	0.93798	0.886228	-0.047703	0.960695	-0.944115	-0.888286	0.968383	0.942228	0.783222	-0.934803	-0.982474	-0.981001	-0.921666	0.645148	0.831222	0.847023	0.650531	0.847428	-0.953425	-0.972853	-0.973617
Root γGCS	-0.961662	-0.989805	-0.987619	-0.871473	0.974906	0.97483	0.960378	0.864434	0.965857	0.915722	-0.992281	0.914512	0.882272	0.0480479	0.9572	-0.980166	-0.883265	0.989956	0.972756	0.808049	-0.900509	-0.991765	-0.980346	-0.971271	0.74576	0.887244	0.902608	0.706824	0.912605	-0.917691	-0.978846	-0.979936
Root γGT	-0.615575	-0.449312	-0.584862	-0.700693	0.354343	0.564982	0.566258	0.56146	0.566844	0.574907	-0.447052	0.619147	0.146375	0.639227	0.400329	-0.542744	-0.463724	0.432711	0.535016	0.788922	-0.311404	-0.388387	-0.346745	-0.533394	0.588783	0.701051	0.679331	0.839047	0.630161	-0.294633	-0.363936	-0.367591
Root GS	-0.869288	-0.854581	-0.920542	-0.862295	0.815148	0.892035	0.861052	0.721243	0.880518	0.901734	-0.888036	0.983633	0.685723	0.0718068	0.826114	-0.866813	-0.900644	0.829208	0.815305	0.748136	-0.898231	-0.84667	-0.842018	-0.808191	0.578472	0.799304	0.805416	0.700807	0.777721	-0.859379	-0.84308	-0.845149
Root GST	-0.919938	-0.990948	-0.959372	-0.795474	0.9945	0.970211	0.936545	0.923323	0.978187	0.937004	-0.976198	0.841127	0.940846	-0.0500261	0.983821	-0.940866	-0.771179	0.9866	0.967873	0.807652	-0.874171	-0.977617	-0.973049	-0.929881	0.659651	0.805478	0.824851	0.596725	0.865681	-0.931396	-0.988685	-0.988607
Root Gly I	-0.886292	-0.950354	-0.901625	-0.736192	0.945245	0.932769	0.930703	0.953176	0.938645	0.867357	-0.916934	0.709301	0.901905	0.0681423	0.943169	-0.901167	-0.644934	0.963262	0.975382	0.856871	-0.716591	-0.934365	-0.918955	-0.934214	0.728485	0.817286	0.833499	0.634015	0.879211	-0.817491	-0.927598	-0.927314
Root Gly II	-0.906868	-0.95551	-0.940654	-0.805281	0.956578	0.947936	0.895372	0.927345	0.967465	0.936324	-0.933822	0.833615	0.883142	0.00863175	0.948182	-0.914191	-0.728559	0.942596	0.935861	0.827999	-0.839281	-0.923385	-0.916066	-0.890667	0.638125	0.790164	0.80627	0.60941	0.852217	-0.891513	-0.947661	-0.947785
Root ASC+DHA	-0.412021	-0.133231	-0.228742	-0.526697	0.0761329	0.136656	0.143633	0.20943	0.14718	-0.0169474	-0.0763493	0.147649	-0.180673	0.956353	-0.00580965	-0.343964	-0.189771	0.162182	0.272915	0.428904	0.138652	-0.0847437	-0.00533264	-0.405915	0.787244	0.600503	0.57777	0.752915	0.56288	0.205148	-0.0341771	-0.0390406
Root ASC	-0.473128	-0.198961	-0.295025	-0.582028	0.141172	0.203759	0.207195	0.270771	0.214935	0.0523795	-0.142568	0.211912	-0.120027	0.949466	0.0605876	-0.405707	-0.245098	0.226074	0.33536	0.484683	0.074308	-0.148852	-0.0698316	-0.464053	0.823129	0.652253	0.630573	0.792843	0.617159	0.13848	-0.100083	-0.104957
Root DHA	-0.0228155	0.254396	0.171598	-0.158899	-0.301843	-0.259132	-0.23269	-0.160833	-0.253373	-0.410023	0.308368	-0.233067	-0.507932	0.899849	-0.383318	0.0420552	0.144277	-0.217877	-0.109988	0.0683491	0.491174	0.288796	0.362482	-0.0342289	0.504104	0.245715	0.219262	0.450193	0.197456	0.564245	0.344536	0.34022
Root ASC/(ASC + DHA)	-0.990641	-0.924851	-0.967762	-0.960587	0.891603	0.931736	0.899534	0.874573	0.938418	0.868312	-0.907144	0.896164	0.719935	0.343691	0.862621	-0.974813	-0.830391	0.921135	0.947131	0.898095	-0.7774	-0.892813	-0.860272	-0.966017	0.861439	0.964044	0.968751	0.867321	0.978131	-0.773309	-0.883262	-0.885697
Root GSH+GSSG	-0.914267	-0.986209	-0.944495	-0.784101	0.996243	0.948403	0.918249	0.893171	0.953604	0.894883	-0.970138	0.815997	0.945702	-0.0599308	0.971283	-0.942044	-0.776799	0.987613	0.961241	0.764696	-0.867173	-0.98119	-0.975467	-0.937967	0.68161	0.803215	0.824464	0.579059	0.86765	-0.918651	-0.987479	-0.987414
Root GSH	-0.91365	-0.98539	-0.94289	-0.783273	0.995615	0.945255	0.917233	0.884724	0.948795	0.887683	-0.970465	0.815248	0.945297	-0.0618912	0.968765	-0.942896	-0.783022	0.987969	0.959913	0.75628	-0.868394	-0.983052	-0.977236	-0.940082	0.685918	0.804542	0.826012	0.578477	0.867803	-0.917608	-0.987227	-0.987196
Root GSSG	-0.839489	-0.9077	-0.880765	-0.724153	0.914135	0.905872	0.848685	0.929723	0.933808	0.913853	-0.877079	0.752031	0.865096	-0.0270713	0.917872	-0.844208	-0.618983	0.892552	0.892125	0.812536	-0.771018	-0.865672	-0.861761	-0.822851	0.559231	0.711412	0.727638	0.534367	0.786358	-0.849419	-0.900922	-0.900396
Root GSH/(GSH + GSSG)	-0.976437	-0.896724	-0.924953	-0.939944	0.868016	0.874686	0.862359	0.805112	0.871527	0.757998	-0.875616	0.826764	0.693329	0.389716	0.812632	-0.970216	-0.829691	0.909515	0.931057	0.827936	-0.720081	-0.882772	-0.842907	-0.986812	0.941765	0.980728	0.986672	0.872757	0.993481	-0.705734	-0.853259	-0.855998
Root MTs	-0.635349	-0.357194	-0.483017	-0.763943	0.287447	0.37509	0.371519	0.349803	0.375381	0.238542	-0.327336	0.470354	-0.00424999	0.909245	0.211743	-0.571402	-0.497226	0.372755	0.463752	0.582325	-0.16755	-0.316514	-0.24266	-0.59903	0.888188	0.794065	0.773498	0.916942	0.736675	-0.0655288	-0.264721	-0.270329
Root PCs	0.995715	0.961904	0.98802	0.941691	-0.934325	-0.961092	-0.936305	-0.889608	-0.962527	-0.896024	0.949396	-0.908781	-0.788567	-0.252385	-0.909211	0.991372	0.854078	-0.960617	-0.973837	-0.885621	0.823931	0.940875	0.91452	0.985337	-0.840165	-0.954223	-0.96264	-0.827345	-0.9733	0.83067	0.929139	0.931115
Root TNP-SH	0.995752	0.961729	0.987832	0.9418	-0.934215	-0.96081	-0.935884	-0.889643	-0.962348	-0.895635	0.949072	-0.908371	-0.788289	-0.253061	-0.908927	0.99135	0.85368	-0.960454	-0.973746	-0.885613	0.823465	0.940586	0.914164	0.985343	-0.840572	-0.954297	-0.962709	-0.827465	-0.973505	0.830179	0.92892	0.930897
	P 0.05	0.811
